# Supplementary material for: Function and Characteristic Analysis of Candidate PEAR Proteins in Populus yunnanensis
Source: Int J Mol Sci. 2023 Aug 23;24(17):13101. doi: 10.3390/ijms241713101 (PMC10488302; doi:10.3390/ijms241713101)
Supplement: Supplementary file 1 [file ijms-24-13101-s001.zip]

Archive with 8 entries (8 files):
- Figure S1.Species tree-01.tif
- Table S1 List of homologs of AtPEAR in P.yuannansis Dode.xlsx
- Table S2 The conserved motifs identified in PEAR candidates in P.yuannansis Dode.xlsx
- Table S3 The cis-regulatory elements identified in the promoters of PEAR candidates in P.yuannansis Dode.xlsx
- Table S4 Expression data of  PEAR candidates in P.yunnanesis.xlsx
- Table S5 Cromosomal location and Collinearity of PEAR candidates in P.yunnanesis Dode.xlsx
- Table S6 The predicted network of protein¿Cprotein interactions of PEAR candidates in P.yunnanesis Dode.xlsx
- Table S7 The primer sequences used in the study.xlsx
