# Supplementary material for: Function and Characteristic Analysis of Candidate PEAR Proteins in Populus yunnanensis
Source: Int J Mol Sci. 2023 Aug 23;24(17):13101. doi: 10.3390/ijms241713101 (PMC10488302; doi:10.3390/ijms241713101)
Supplement: Supplementary file 1 [file ijms-24-13101-s001.zip › Table S1 List of homologs of AtPEAR in P.yuannansis Dode.xlsx]

## Sheet: Sheet1
Query	Hit type	PSSM-ID	From	To	E-Value	Bitscore	Accession	Short name	Incomplete	Superfamily
Q#1 - >Poyun00813.t1	specific	397014	40	95	2.78843e-41	136.241	pfam02701	zf-Dof	-	cl03664
Q#2 - >Poyun02469.t1	specific	397014	71	127	3.45718e-41	137.396	pfam02701	zf-Dof	-	cl03664
Q#3 - >Poyun05571.t1	specific	397014	15	67	7.17469e-39	130.463	pfam02701	zf-Dof	-	cl03664
Q#4 - >Poyun06788.t1	specific	397014	73	126	4.63794e-39	132.003	pfam02701	zf-Dof	-	cl03664
Q#5 - >Poyun08772.t1	specific	397014	141	197	3.43006e-40	138.937	pfam02701	zf-Dof	-	cl03664
Q#6 - >Poyun09476.t1	specific	397014	42	98	2.10985e-36	119.677	pfam02701	zf-Dof	-	cl03664
Q#7 - >Poyun09599.t1	specific	397014	58	113	1.17073e-42	141.633	pfam02701	zf-Dof	-	cl03664
Q#8 - >Poyun09605.t1	specific	397014	31	87	8.40347e-39	131.233	pfam02701	zf-Dof	-	cl03664
Q#9 - >Poyun09665.t1	specific	397014	47	101	6.73958e-38	128.537	pfam02701	zf-Dof	-	cl03664
Q#10 - >Poyun11000.t1	specific	397014	39	93	3.24653e-40	133.544	pfam02701	zf-Dof	-	cl03664
Q#11 - >Poyun11459.t1	specific	397014	29	78	3.9184e-37	125.07	pfam02701	zf-Dof	-	cl03664
Q#12 - >Poyun12085.t1	specific	397014	30	86	3.64802e-40	133.929	pfam02701	zf-Dof	-	cl03664
Q#13 - >Poyun13505.t1	specific	397014	30	86	3.5104e-40	134.315	pfam02701	zf-Dof	-	cl03664
Q#14 - >Poyun13901.t1	specific	397014	35	90	5.21573e-41	137.396	pfam02701	zf-Dof	-	cl03664
Q#15 - >Poyun14043.t1	specific	397014	55	110	1.27568e-40	135.855	pfam02701	zf-Dof	-	cl03664
Q#16 - >Poyun14051.t1	specific	397014	36	91	6.08038e-41	134.7	pfam02701	zf-Dof	-	cl03664
Q#17 - >Poyun16915.t1	specific	397014	141	197	3.15783e-38	133.544	pfam02701	zf-Dof	-	cl03664
Q#18 - >Poyun17292.t1	specific	397014	76	132	1.58897e-40	136.241	pfam02701	zf-Dof	-	cl03664
Q#19 - >Poyun18110.t1	specific	397014	21	76	3.24428e-40	132.003	pfam02701	zf-Dof	-	cl03664
Q#20 - >Poyun19219.t1	specific	397014	40	95	1.52024e-41	137.011	pfam02701	zf-Dof	-	cl03664
Q#21 - >Poyun20952.t1	specific	397014	42	96	5.56994e-38	123.914	pfam02701	zf-Dof	-	cl03664
Q#22 - >Poyun21037.t1	specific	397014	60	115	1.50484e-42	141.633	pfam02701	zf-Dof	-	cl03664
Q#23 - >Poyun21040.t1	superfamily	397014	61	87	5.58886e-08	46.8744	cl03664	zf-Dof superfamily	N	-
Q#24 - >Poyun21042.t1	specific	397014	34	88	2.28031e-38	130.077	pfam02701	zf-Dof	-	cl03664
Q#25 - >Poyun21099.t1	specific	397014	46	100	1.09009e-38	130.463	pfam02701	zf-Dof	-	cl03664
Q#26 - >Poyun22076.t1	specific	397014	73	129	7.63803e-41	137.011	pfam02701	zf-Dof	-	cl03664
Q#27 - >Poyun22412.t1	specific	397014	145	201	1.53443e-38	134.315	pfam02701	zf-Dof	-	cl03664
Q#28 - >Poyun24653.t1	specific	397014	103	158	3.04162e-38	133.544	pfam02701	zf-Dof	-	cl03664
Q#29 - >Poyun26623.t1	specific	397014	24	79	1.43824e-40	133.929	pfam02701	zf-Dof	-	cl03664
Q#30 - >Poyun27200.t1	specific	397014	29	85	3.82329e-42	137.781	pfam02701	zf-Dof	-	cl03664
Q#31 - >Poyun27992.t1	specific	397014	103	158	1.1453e-38	134.7	pfam02701	zf-Dof	-	cl03664
Q#32 - >Poyun29809.t1	specific	397014	35	90	6.60727e-40	134.7	pfam02701	zf-Dof	-	cl03664
Q#33 - >Poyun30013.t1	specific	397014	36	91	6.27202e-43	139.707	pfam02701	zf-Dof	-	cl03664
Q#34 - >Poyun30052.t1	specific	397014	36	91	6.27202e-43	139.707	pfam02701	zf-Dof	-	cl03664
Q#35 - >Poyun31130.t1	specific	397014	54	105	9.2458e-39	130.848	pfam02701	zf-Dof	-	cl03664
Q#36 - >Poyun31438.t1	specific	397014	34	90	7.08959e-43	141.633	pfam02701	zf-Dof	-	cl03664
Q#37 - >Poyun31819.t1	specific	397014	34	89	1.32546e-41	136.241	pfam02701	zf-Dof	-	cl03664
Q#38 - >Poyun32726.t1	specific	397014	149	205	2.59564e-39	136.626	pfam02701	zf-Dof	-	cl03664
Q#38 - >Poyun32726.t1	superfamily	227596	42	139	0.00485279	39.9824	cl34967	MDN1 superfamily	N	-
Q#39 - >Poyun35699.t1	specific	397014	15	67	4.01043e-39	131.233	pfam02701	zf-Dof	-	cl03664
Q#40 - >Poyun36479.t1	specific	397014	36	91	1.98314e-41	137.396	pfam02701	zf-Dof	-	cl03664
Q#41 - >Poyun36927.t1	specific	397014	34	90	1.86443e-42	140.863	pfam02701	zf-Dof	-	cl03664
Q#42 - >Poyun37101.t1	specific	397014	54	105	2.33261e-39	132.389	pfam02701	zf-Dof	-	cl03664
Q#43 - >Poyun38101.t1	specific	397014	73	126	6.54838e-40	134.315	pfam02701	zf-Dof	-	cl03664
