# Supplementary material for: Function and Characteristic Analysis of Candidate PEAR Proteins in Populus yunnanensis
Source: Int J Mol Sci. 2023 Aug 23;24(17):13101. doi: 10.3390/ijms241713101 (PMC10488302; doi:10.3390/ijms241713101)
Supplement: Supplementary file 1 [file ijms-24-13101-s001.zip › Table S2 The conserved motifs identified in PEAR candidates in P.yuannansis Dode.xlsx]

## Sheet: Sheet1
ID	Name	width	sites	E-value
motif_1	CPRCDSTNTKFCYYNNYNLSQPRHFCKTCRRYWTKGGTLRNVPVGGGCRK	50	42	1.9e-1939
motif_2	ILVPKTLRIDDPSEAAKSSIWATLGIKNDKPDPIGGGGLFKGFESKAEDR	50	6	3.1e-103
motif_3	TIPEALHTVQADVPNGVHHPSLKTNGTVLTFGSDAPLCDSMASVLNLADK	50	6	1.6e-66
motif_4	VTVSNSSDEGGKGTSKEAVNKDYQGFPPQIPCFPGPPWPYPWNSAQW	47	4	2.5e-46
motif_5	SKDPAIKLFGKTIPLPDTQ	19	8	8.3e-40
motif_6	JTSPKEEEQSETSTSQEKTLKKPDKILP	28	6	2.8e-40
motif_7	VSSLAPVKTEEGQDLNLAFP	20	14	1.9e-46
motif_8	AGSIRPGSMTDRARLAKIPLPEVAL	25	5	4.4e-45
motif_9	ANPPALERSLRPQES	15	14	3.1e-41
motif_10	MGFSSLPVYLDPPBWQQQQNN	21	12	2.6e-45
motif_11	RGLWPFPGMGDVGASVGGHGGAAVTAGLGNTWQFENGQENGFVGGDCFSW	50	3	1.3e-39
motif_12	NKGHSDSTGYWNGMLGGGSW	20	10	6.9e-38
motif_13	FPVSFYPAPAYWGCTVPGPWNVPPL	25	4	3.9e-38
motif_14	NGRLLFPFEDLKQQV	15	6	1.6e-23
motif_15	FPLQEFKPTLSFSLDGLGSGY	21	5	2.8e-23
motif_16	HKGSSNKDSSSQQMGPDGSDIDLALVYAKFLN	32	4	2.3e-20
motif_17	QLPFMPPLHHLGDFGSGBIGLNFGGI	26	5	1.9e-21
motif_18	PTLGKHSRDGNILKPEKSEEP	21	6	1.3e-18
motif_19	RVTSAVSGYHDLKPNJGALELPRPVGFMDSKHEAGFGPSKNYDDVGTGD	49	4	2.2e-19
motif_20	ITTIMPPTSSTIAQPWQVPNTSSGMDMTNYWNWDDIENYVSADLNVPWDD	50	2	1.8e-19
