# Supplementary material for: Function and Characteristic Analysis of Candidate PEAR Proteins in Populus yunnanensis
Source: Int J Mol Sci. 2023 Aug 23;24(17):13101. doi: 10.3390/ijms241713101 (PMC10488302; doi:10.3390/ijms241713101)
Supplement: Supplementary file 1 [file ijms-24-13101-s001.zip › Table S3 The cis-regulatory elements identified in the promoters of PEAR candidates in P.yuannansis Dode.xlsx]

## Sheet: Sheet1
Gene ID	60K protein binding site	abscisic acid response	anaerobic induction	auxin response	binding site of AT-rich DNA binding protein (ATBP-1)	cell cycle regulation	circadian control	cis-acting in promoter and enhancer	cis-acting in seed-specific regulation	cis-acting regulatory element	defense and stress response	DNA module array (CMA3)	endosperm expression	enhancer of anoxic specific inducibility	gibberellin	high transcription levels	light response	low-temperature response	maximal elicitor-mediated activation (2copies)	MeJA response	meristem expression	MYB binding site of drought-inducibility	MYB binding site of flavonoid biosynthetic genes regulation	MYBHv1 binding site	protein binding site	salicylic acid response	transcription start	wound-responsive element	zein metabolism regulation
Poyun37101	--	3	--	1	--	--	1	18	--	--	--	1	--	--	--	--	17	1	--	6	--	--	--	--	1	--	32	--	--
Poyun31130	--	3	1	1	--	--	--	12	--	--	--	--	--	--	1	--	22	1	--	4	--	2	--	--	--	--	15	--	1
Poyun31438	--	6	2	1	2	--	--	24	--	--	1	--	--	1	1	--	15	--	--	--	--	3	--	--	--	2	90	--	--
Poyun36927	--	9	--	2	--	--	--	--	--	--	--	--	--	--	--	--	--	--	--	--	--	--	--	--	--	--	--	--	--
Poyun31819	--	--	6	1	--	--	--	18	--	--	2	--	--	--	2	--	7	--	--	--	2	1	2	--	--	1	44	--	--
Poyun02469	--	1	--	--	--	--	--	9	--	1	1	--	1	--	1	--	8	--	--	--	--	--	--	1	--	2	31	--	1
Poyun09605	--	5	1	1	--	--	--	10	--	--	--	--	--	--	2	--	18	--	--	4	1	1	2	--	--	2	47	--	--
Poyun19219	--	3	2	--	1	--	--	12	--	--	2	--	--	--	--	--	7	--	--	4	1	--	--	--	--	--	75	--	--
Poyun00813	--	1	3	1	--	--	--	18	--	--	1	--	1	--	--	--	4	2	--	6	--	--	--	--	--	--	61	--	--
Poyun17292	--	1	3	--	--	--	1	11	--	--	1	--	--	--	1	--	8	--	--	--	1	--	--	--	--	--	60	--	--
Poyun29809	1	2	1	--	--	--	--	15	--	--	1	--	--	--	1	--	13	--	--	2	--	1	--	--	--	--	95	--	--
Poyun13901	2	1	2	--	--	--	1	17	--	1	--	--	--	--	--	--	9	1	--	--	--	--	--	1	--	2	70	--	--
Poyun14043	--	--	2	--	--	--	1	19	--	--	1	--	--	--	1	--	7	--	--	1	--	1	--	--	--	--	31	1	--
Poyun26623	--	2	4	--	--	--	--	12	--	--	1	--	--	--	2	--	11	1	--	4	1	2	1	--	--	2	44	--	--
Poyun22076	--	1	1	--	--	--	--	10	--	--	--	--	--	--	1	--	13	--	1	2	1	--	--	--	--	--	51	--	--
Poyun09599	--	3	--	--	1	--	--	18	--	--	2	--	--	--	2	--	8	--	--	4	1	--	1	--	--	--	24	--	--
Poyun21042	--	3	4	2	--	--	--	17	1	--	1	--	--	--	2	--	18	1	1	2	--	1	1	--	--	1	22	--	--
Poyun21037	--	5	2	--	--	--	--	10	--	--	1	--	--	--	1	--	10	--	--	2	--	--	--	--	--	1	31	--	--
Poyun12085	--	9	2	--	1	--	--	9	--	--	1	--	--	--	1	--	20	--	--	6	--	--	--	--	--	1	90	--	--
Poyun13505	1	8	--	1	--	--	--	9	--	--	1	--	1	--	1	--	21	--	--	2	--	--	--	--	1	--	77	--	--
Poyun11000	--	--	1	1	--	--	--	10	--	--	1	--	--	--	2	--	10	1	--	2	--	2	--	--	--	1	24	--	--
Poyun06788	--	--	3	--	--	--	--	9	--	--	2	--	--	--	2	--	10	--	--	6	1	1	1	--	--	--	42	--	2
Poyun38101	--	2	--	1	--	--	2	16	--	--	--	--	--	--	2	--	16	--	--	--	--	--	--	--	--	4	45	--	1
Poyun18110	--	--	4	1	1	--	--	16	--	--	--	--	--	--	1	1	15	--	--	--	--	--	--	--	--	--	--	--	--
Poyun30052	--	1	4	--	--	--	2	20	--	--	1	--	--	--	--	--	17	--	--	--	--	--	2	1	--	--	56	--	--
Poyun30013	--	2	4	--	--	--	--	20	--	--	1	--	--	--	--	--	16	--	--	--	--	--	2	1	--	--	51	--	--
Poyun05571	1	2	--	--	1	--	--	20	--	--	--	--	1	--	--	--	10	--	--	2	--	--	--	--	--	--	81	--	--
Poyun27200	--	3	2	4	--	--	--	10	--	--	--	--	--	--	2	--	9	--	--	6	1	1	--	--	--	--	72	--	--
Poyun36479	--	2	--	--	--	--	--	13	--	--	1	--	--	--	1	--	14	1	--	2	--	1	1	--	--	1	37	--	--
Poyun09665	--	--	2	1	1	--	--	9	--	--	2	--	--	--	--	--	20	--	--	2	1	1	--	--	--	--	106	--	--
Poyun35699	--	4	--	1	--	1	--	9	--	--	--	--	--	--	3	--	10	1	--	4	--	--	--	--	--	--	32	--	1
Poyun14051	--	1	3	--	--	--	--	--	--	--	--	--	--	--	--	--	--	--	--	--	--	--	--	--	--	--	--	--	--
Poyun11459	--	3	3	--	1	--	--	12	--	1	--	--	--	--	3	--	11	1	--	10	1	2	--	--	--	2	24	--	--
Poyun21099	1	4	2	--	1	--	--	9	--	--	--	1	1	--	1	--	23	--	--	4	--	1	--	--	--	--	63	--	--
Poyun09476	--	1	4	1	1	--	--	14	--	--	1	--	--	--	--	--	5	--	--	6	--	--	--	--	--	1	28	--	1
Poyun08772	--	5	--	--	--	--	--	8	--	--	--	--	1	--	--	--	9	--	--	--	--	--	--	--	--	--	42	--	--
Poyun22412	--	2	2	--	--	--	--	17	--	--	1	1	--	--	--	--	15	--	--	6	--	1	--	--	--	--	39	--	1
Poyun16915	--	6	1	--	--	--	--	11	--	--	--	--	1	--	2	--	20	--	1	4	1	--	1	1	--	--	40	--	2
Poyun32726	--	1	1	--	--	--	--	11	--	--	--	--	--	--	1	--	11	4	1	--	--	--	--	--	--	--	27	--	--
Poyun20952	--	2	2	--	--	--	--	8	--	--	--	--	--	--	--	--	19	--	--	2	--	1	--	--	--	1	103	--	3
Poyun27992	--	1	1	--	--	--	--	16	--	--	1	--	--	--	1	--	12	1	--	--	--	--	1	1	--	2	70	--	--
Poyun24653	--	2	--	1	--	--	--	13	--	--	--	--	--	--	--	--	10	1	--	2	1	1	--	--	--	1	55	--	1
Poyun21040	--	1	4	--	--	--	--	12	--	--	1	1	--	--	--	--	9	1	--	2	--	1	--	--	--	2	10	--	--
