# Supplementary material for: Function and Characteristic Analysis of Candidate PEAR Proteins in Populus yunnanensis
Source: Int J Mol Sci. 2023 Aug 23;24(17):13101. doi: 10.3390/ijms241713101 (PMC10488302; doi:10.3390/ijms241713101)
Supplement: Supplementary file 1 [file ijms-24-13101-s001.zip › Table S4 Expression data of PEAR candidates in P.yunnanesis.xlsx]

## Sheet: Sheet1
Gene id	Gene id of P.tri	Female	Male	Swelling bud	Early dormant bud	Fully open bud	Root_tip	Root	Stem node	Stem	leaf	Leaf_ABA	Leaf_ACC	Leaf_BAP	Leaf_BL	Leaf_GA	Leaf_NAA	Leaf_SA	Leaf_SL	Leaf_meJA
Poyun11000	Potri.002G174300	4.598	3.542		3.285	3.601	6.205	20.449	13.371	20.449	3.414	3.383	3.031	3.188	3.326	3.617	3.729	6.905	4.957	4.387
Poyun26623	Potri.014G100900	0.439	5.406	0.817	1.326	0.728	1.654	8.914	5.16	8.914	30.4	33.077	29.813	27.411	31.186	45.095	17.518	35.722	27.682	39.612
Poyun19219	Potri.003G144500	8.141	6.783	8.622	2.762	5.889	5.191	8.341	12.681	8.341	4.163	2.148	1.591	2.054	3.339	4.102	2.768	5.086	4.365	4.38
Poyun00813	Potri.001G086400	12.8884	22.4609	8.57878	3.37194	7.60771	8.16414	16.7596	21.584	14.066	8.32023	8.32261	6.3483	6.76413	7.69707	12.8896	6.91903	12.5489	9.04823	10.5638
Poyun31819	Potri.015G009300	5.279	1.55	1.441	1.431	1.013	1.899	2.71	12.195	2.71	0.393	0.692	0.606	0.682	0.604	0.719	0.758	0.783	0.581	0.445
Poyun36479	Potri.012G018700	7.442	5.457	24.13	11.26	5.418	18.462	21.521	28.265	21.521	3.838	6.066	5.543	4.342	7.749	6.862	4.639	8.611	5.634	5.014
Poyun21037	Potri.011G055600	7.771	3.985	8.995	10.253	12.551	19.284	5.221	15.345	5.221	7.232	3.565	2.639	2.472	3.814	2.172	2.506	3.478	6.038	6.892
Poyun09599	Potri.004G046600	5.364	1.853	14.226	11.712	16.094	21.097	13.137	19.181	13.137	3.196	1.852	1.665	1.69	1.521	2.328	1.577	4.04	2.917	2.141
Poyun37101	Potri.012G081300	9.206	2.526	2.426	5.864	6.769	6.715	4.048	18.936	4.048	3.88	3.626	3.417	4.647	3.611	5.218	4.553	6.102	3.441	4.07
Poyun31130	Potri.015G077100	9.83	5.213	4.149	3.551	13.135	8.279	6.814	9.31	6.814	7.611	7.033	5.552	8.796	5.032	7.692	5.775	8.569	5.443	4.405
Poyun02469	Potri.001G238400	3.61	3.272	3.007	4.665	4.552	4.723	9.85	7.391	9.85	4.571	3.266	3.498	3.139	3.701	3.927	3.416	3.628	3.752	4.228
Poyun38101	Potri.011G140000	7.24566	1.4173	13.6839	4.94313	14.1742	14.2357	7.91481	5.95731	6.813	1.12687	1.97028	2.04231	1.43589	0.749311	0.788809	2.6313	2.40128	1.09899	0.293916
Poyun06788	Potri.006G084200	2.359	0.554	4.344	2.143	2.019	4.524	2.433	3.402	2.433	0.747	1.407	1.601	1.275	1.761	0.896	1.522	1.495	0.838	0.306
Poyun17292	Potri.010G205400	3.34426	2.4135	6.918	5.77971	9.84224	13.2466	8.96345	12.708	7.762	8.06849	5.90442	4.19996	4.5718	5.97602	5.97371	5.59609	6.63078	7.49572	7.41142
Poyun22076	Potri.008G055100	0.646	1.452	1.968	3.056	2.013	3.694	4.385	7.277	4.385	1.625	1.411	1.385	1.289	1.546	1.304	2.062	2.241	1.495	1.388
Poyun09605	Potri.004G046100	1.066	2.202	2.21	1.94	1.944	2.873	4.287	5.777	4.287	2.227	1.108	0.738	0.877	1.223	1.023	0.777	0.869	1.389	2.568
Poyun21042	Potri.011G054300	0.803633	0.809872	0.87601	2.06524	0.516621	1.80693	6.77472	3.83847	5.429	1.40386	1.12559	1.18923	1.05695	1.71209	1.17425	0.97584	1.05945	1.42508	1.71334
Poyun09665	Potri.004G038800	4.941	6.48	2.91	2.931	3.052	8.347	3.742	28.831	3.742	5.173	5.459	4.311	6.298	4.622	7.406	4.179	9.54	5.696	6.692
Poyun21099	Potri.011G047500	1.664	2.889	2.59	3.471	1.317	2.778	2.523	5.907	2.523	3.178	3.08	1.77	1.979	2.935	3.081	2.529	2.309	3.736	5.143
Poyun13505	Potri.005G188900	8.903	128.513	0.162	0.212	0.17	0.212	0.148	0.059	0.148	3.183	1.989	0.874	1.237	1.328	3.345	1.105	4.791	3.405	6.422
Poyun12085	Potri.002G070700	7.397	72.674	0.945	0.175	4.685	2.121	0.408	1.944	0.408	4.554	3.377	3.637	3.752	3.74	4.311	2.054	4.536	4.838	3.43
Poyun05571	Potri.006G202500	0	0.043	0	0	0	0	0.138	0	0.138	0	0	0	0	0	0	0	0	0	0
Poyun35699	Potri.016G069300	0	0	0	0	0	0	0.11	0	0.11	0	0	0	0	0	0	0	0	0	0
Poyun13901	Potri.005G149100	0.061	0	0.195	0	0.203	0.168	0.014	0.018	0.014	0.294	0.132	0.08	0.036	0.056	0.098	0.052	0.203	0.236	0.209
Poyun29809	Potri.007G058200	0.306	0.328	0.5	0.381	0.332	0.905	0.113	0.515	0.113	0.762	0.707	0.83	0.546	0.517	0.977	0.465	1.425	0.738	0.734
Poyun14043	Potri.007G038100	7.213	2.409	35.764	19.573	12.773	27.164	18.172	21.938	18.172	4.859	6.972	5.284	4.847	7.311	4.567	7.459	12.187	5.983	5.208
Poyun14043	Potri.005G134200	4.438	2.244	4.452	0.709	3.215	7.045	10.616	21.272	10.616	14.323	19.086	31.787	25.647	24.417	24.262	16.92	26.181	15.89	19.17
Poyun30052	Potri.007G036400	13.848	0.565	13.034	29.399	4.973	19.188	3.056	29.011	3.056	1.244	5.311	2.435	1.686	3.864	0.266	7.98	8.458	1.903	0.063
Poyun14051	Potri.005G131600	0.624	0.289	5.929	9.506	0.591	3.44	3.476	4.792	3.476	22.698	8.878	10.965	9.256	21.705	9.711	7.743	7.067	23.992	40.273
Poyun27200	Potri.014G036600	4.498	0.814	7.037	44.416	1.387	6.124	4.929	12.406	4.929	4.789	5.625	7.014	6.389	9.988	8.013	6.999	12.835	5.088	7.557
Poyun11459	Potri.002G129600	8.016	1.141	7.396	3.285	1.374	4.833	4.595	5.721	4.595	1.403	1.748	1.632	1.409	2.064	1.064	2.984	2.391	1.126	0.63
Poyun31438	Potri.015G048300	13.247	28.732	12.339	22.799	16.548	13.187	3.745	35.079	3.745	6.739	4.278	3.095	3.17	4.166	4.642	3	3.146	5.477	3.702
Poyun36927	Potri.012G063800	18.79	9.977	10.861	18.458	17.94	11.899	5.782	26.186	5.782	5.547	5.379	3.288	3.402	6.47	3.213	2.472	4.61	5.158	5.375
Poyun18110	Potri.003G034200	3.135	1.149	29.221	6.24	4.637	4.278	5.61	11.928	5.61	8.276	6.053	5.275	5.336	6.382	9.287	7.758	11.861	9.194	11.633
Poyun24653	Potri.013G066700	2.136	2.68	1.827	1.89	1.504	2.827	4.109	5.446	4.109	2.847	3.685	1.928	3.26	3.252	5.08	3.582	2.229	4.029	4.883
Poyun27992	Potri.019G040700	0.199	1.03	0.901	0.3	0.625	1.881	1.243	1.406	1.243	0.317	0.483	0.348	0.319	0.294	0.367	0.247	0.421	0.467	0.084
Poyun20952	Potri.011G065900	0.377	8.99	0.964	0.372	0.837	0.05	7.251	0.858	7.251	26.065	11.879	5.699	7.154	7.538	7.704	4.853	2.393	10.076	15.53
Poyun09476	Potri.004G056900	0.876	1.326	0.204	1.96	0.51	0.561	21.585	4.297	21.585	7.89	6.598	4.398	3.164	5.585	7.774	3.854	8.792	8.568	8.704
Poyun08772	Potri.004G121800	7.189	8.711	2.404	9.23	9.634	12.266	7.884	15.424	7.884	5.688	5.635	5.829	6.814	5.324	5.16	5.912	4.063	5.404	1.952
Poyun32726	Potri.017G084600	9.513	23.385	4.577	11.918	10.796	30.194	10.133	24.054	10.133	37.116	47.043	36.762	39.941	42.162	39.253	31.802	34.089	41.274	29.417
Poyun22412	Potri.008G087800	6.963	14.803	4.76	4.979	15.085	18.675	7.094	25.073	7.094	37.616	23.634	17.33	14.816	23.643	21.137	15.785	13.369	31.023	37.552
Poyun16915	Potri.010G167600	4.207	8.047	2.017	1.489	6.806	5.564	1.685	6.028	1.685	2.98	3.293	3.808	3.725	4.007	3.176	3.257	3.129	3.33	1.458
