# Supplementary material for: Function and Characteristic Analysis of Candidate PEAR Proteins in Populus yunnanensis
Source: Int J Mol Sci. 2023 Aug 23;24(17):13101. doi: 10.3390/ijms241713101 (PMC10488302; doi:10.3390/ijms241713101)
Supplement: Supplementary file 1 [file ijms-24-13101-s001.zip › Table S5 Cromosomal location and Collinearity of PEAR candidates in P.yunnanesis Dode.xlsx]

## Sheet: Sheet1
Chromosome of Populus yunnanensis Dode	PEAR candidate of Populus yunnanensis Dode	Chromosome of Arabidopsis thalinana	Genes of Arabidopsis thalinana
Py--LG01	Py--Poyun00813.t1	At--Chr1	At--AT1G64620.1
Py--LG01	Py--Poyun02469.t1	At--Chr1	At--AT1G07640.3
Py--LG01	Py--Poyun02469.t1	At--Chr2	At--AT2G28810.1
Py--LG01	Py--Poyun00813.t1	At--Chr2	At--AT2G46590.2
Py--LG01	Py--Poyun02469.t1	At--Chr3	At--AT3G55370.3
Py--LG01	Py--Poyun00813.t1	At--Chr4	At--AT4G24060.1
Py--LG01	Py--Poyun02469.t1	At--Chr5	At--AT5G02460.1
Py--LG02	Py--Poyun06788.t1	At--Chr2	At--AT2G37590.1
Py--LG02	Py--Poyun06788.t1	At--Chr2	At--AT2G28810.1
Py--LG02	Py--Poyun05571.t1	At--Chr3	At--AT3G52440.1
Py--LG02	Py--Poyun06788.t1	At--Chr3	At--AT3G55370.3
Py--LG02	Py--Poyun06788.t1	At--Chr5	At--AT5G02460.1
Py--LG03	Py--Poyun09599.t1	At--Chr1	At--AT1G28310.2
Py--LG03	Py--Poyun09476.t1	At--Chr1	At--AT1G29160.1
Py--LG03	Py--Poyun09476.t1	At--Chr2	At--AT2G34140.1
Py--LG04	Py--Poyun11459.t1	At--Chr1	At--AT1G47655.1
Py--LG04	Py--Poyun12085.t1	At--Chr1	At--AT1G21340.1
Py--LG04	Py--Poyun11000.t2	At--Chr2	At--AT2G46590.2
Py--LG04	Py--Poyun11000.t2	At--Chr3	At--AT3G61850.4
Py--LG04	Py--Poyun11000.t2	At--Chr4	At--AT4G00940.1
Py--LG05	Py--Poyun13505.t1	At--Chr1	At--AT1G21340.1
Py--LG05	Py--Poyun14051.t1	At--Chr3	At--AT3G50410.1
Py--LG05	Py--Poyun14051.t1	At--Chr5	At--AT5G66940.1
Py--LG06	Py--Poyun16915.t1	At--Chr1	At--AT1G69570.1
Py--LG06	Py--Poyun16915.t1	At--Chr1	At--AT1G26790.1
Py--LG06	Py--Poyun17292.t1	At--Chr2	At--AT2G37590.1
Py--LG06	Py--Poyun17292.t1	At--Chr2	At--AT2G28810.1
Py--LG06	Py--Poyun17292.t1	At--Chr3	At--AT3G55370.3
Py--LG06	Py--Poyun17292.t1	At--Chr5	At--AT5G02460.1
Py--LG06	Py--Poyun17292.t1	At--Chr5	At--AT5G60200.1
Py--LG07	Py--Poyun19219.t1	At--Chr1	At--AT1G64620.1
Py--LG07	Py--Poyun19219.t1	At--Chr2	At--AT2G46590.2
Py--LG07	Py--Poyun19219.t1	At--Chr4	At--AT4G24060.1
Py--LG08	Py--Poyun21037.t1	At--Chr1	At--AT1G28310.2
Py--LG08	Py--Poyun20952.t1	At--Chr1	At--AT1G29160.1
Py--LG08	Py--Poyun20952.t1	At--Chr2	At--AT2G34140.1
Py--LG09	Py--Poyun22412.t1	At--Chr1	At--AT1G69570.1
Py--LG09	Py--Poyun22412.t1	At--Chr1	At--AT1G26790.1
Py--LG09	Py--Poyun22076.t1	At--Chr1	At--AT1G07640.3
Py--LG09	Py--Poyun22076.t1	At--Chr2	At--AT2G37590.1
Py--LG09	Py--Poyun22076.t1	At--Chr2	At--AT2G28810.1
Py--LG09	Py--Poyun22076.t1	At--Chr5	At--AT5G60200.1
Py--LG09	Py--Poyun22076.t1	At--Chr5	At--AT5G02460.1
Py--LG11	Py--Poyun27200.t1	At--Chr1	At--AT1G47655.1
Py--LG11	Py--Poyun26623.t3	At--Chr2	At--AT2G46590.2
Py--LG11	Py--Poyun26623.t3	At--Chr3	At--AT3G61850.4
Py--LG11	Py--Poyun26623.t3	At--Chr4	At--AT4G00940.1
Py--LG14	Py--Poyun31130.t1	At--Chr5	At--AT5G62940.1
Py--LG15	Py--Poyun32726.t1	At--Chr1	At--AT1G69570.1
Py--LG15	Py--Poyun32726.t1	At--Chr1	At--AT1G26790.1
Py--LG17	Py--Poyun35699.t1	At--Chr3	At--AT3G52440.1
Py--LG19	Py--Poyun38101.t1	At--Chr1	At--AT1G07640.3
Py--LG19	Py--Poyun38101.t1	At--Chr2	At--AT2G28810.1
Py--LG19	Py--Poyun38101.t1	At--Chr2	At--AT2G37590.1
Py--LG19	Py--Poyun38101.t1	At--Chr3	At--AT3G55370.3
Py--LG19	Py--Poyun38101.t1	At--Chr5	At--AT5G02460.1
