# Supplementary material for: Function and Characteristic Analysis of Candidate PEAR Proteins in Populus yunnanensis
Source: Int J Mol Sci. 2023 Aug 23;24(17):13101. doi: 10.3390/ijms241713101 (PMC10488302; doi:10.3390/ijms241713101)
Supplement: Supplementary file 1 [file ijms-24-13101-s001.zip › Table S6 The predicted network of protein¿Cprotein interactions of PEAR candidates in P.yunnanesis Dode.xlsx]

## Sheet: Sheet1
编号	ID	#node	Anotation
POPTR_0001s05840.1	Poyun00210	3694.POPTR_0001s05840.1	Calmodulin-binding family protein
POPTR_0001s00820.1	Poyun01253	3694.POPTR_0001s00820.1	Leucine-rich repeat receptor-like protein kinase tdr; Belongs to the protein kinase superfamily. Ser/Thr protein kinase family
POPTR_0001s19250.1	Poyun01943	3694.POPTR_0001s19250.1	Transcription factor bhlh87; Uncharacterized protein; Basic helix-loop-helix (bHLH) DNA-binding superfamily protein
POPTR_0001s19250.1	Poyun01943	3694.POPTR_0001s19250.1	Transcription factor bhlh87; Uncharacterized protein; Basic helix-loop-helix (bHLH) DNA-binding superfamily protein
POPTR_0001s24540.1	Poyun02469	3694.POPTR_0001s24540.1	Dof zinc finger protein dof2.2 isoform x1; F-box family protein
POPTR_0001s32160.1	Poyun03274	3694.POPTR_0001s32160.1	Transcription factor fama isoform x2; Uncharacterized protein
POPTR_0001s36010.1	Poyun03513	3694.POPTR_0001s36010.1	Uncharacterized membrane protein at3g27390 isoform x2; Uncharacterized protein
POPTR_0001s35960.1	Poyun03520	3694.POPTR_0001s35960.1	Pectate lyase
POPTR_0001s40870.1	Poyun04083	3694.POPTR_0001s40870.1	Squamosa promoter-binding protein 1; Uncharacterized protein
POPTR_0001s45950.1	Poyun04612	3694.POPTR_0001s45950.1	Kinesin-like protein kin-14e; Uncharacterized protein; Belongs to the TRAFAC class myosin-kinesin ATPase superfamily. Kinesin family
POPTR_0006s23360.1	Poyun05434	3694.POPTR_0006s23360.1	RING-H2 finger protein ATL38; Zinc finger family protein
POPTR_0006s16320.1	Poyun06076	3694.POPTR_0006s16320.1	Protein continuous vascular ring 1-like; Uncharacterized protein
POPTR_0006s14430.1	Poyun06235	3694.POPTR_0006s14430.1	-----
POPTR_0006s08440.1	Poyun06788	3694.POPTR_0006s08440.1	Dof zinc finger protein DOF2.4; F-box family protein
POPTR_0006s08320.1	Poyun06796	3694.POPTR_0006s08320.1	Uncharacterized protein loc7487247; Uncharacterized protein
POPTR_0004s05810.1	Poyun09454	3694.POPTR_0004s05810.1	Pentatricopeptide repeat-containing protein dot4, chloroplastic; Uncharacterized protein
POPTR_0002s24250.1	Poyun10288	3694.POPTR_0002s24250.1	-----
POPTR_0002s12560.1	Poyun11528	3694.POPTR_0002s12560.1	Homeobox-leucine zipper transcription factor family protein; WOX4 protein [source:UniProtKB/TrEMBL;Acc:A0AAU0_POPTR]
POPTR_0002s11540.1	Poyun11632	3694.POPTR_0002s11540.1	Transcription factor bhlh74 isoform x1; Uncharacterized protein
POPTR_0005s17530.1	Poyun13795	3694.POPTR_0005s17530.1	DNAJ heat shock family protein
POPTR_0005s19310.1	Poyun13901	3694.POPTR_0005s19310.1	Dof zinc finger protein dof5.7; F-box family protein
POPTR_0005s19020.1	Poyun13927	3694.POPTR_0005s19020.1	Transcription factor bhlh74 isoform x1; Basic helix-loop-helix family protein
POPTR_0010s00720.1	Poyun15318	3694.POPTR_0010s00720.1	Rhomboid-like protein 14, mitochondrial; Rhomboid family protein
POPTR_0010s00720.1	Poyun15318	3694.POPTR_0010s00720.1	Rhomboid-like protein 14, mitochondrial; Rhomboid family protein
POPTR_0010s07350.1	Poyun15889	3694.POPTR_0010s07350.1	Cell wall / vacuolar inhibitor of fructosidase 1; Uncharacterized protein
POPTR_0010s07470.1	Poyun15903	3694.POPTR_0010s07470.1	AWPM-19-like membrane family protein
POPTR_0010s11610.1	Poyun16329	3694.POPTR_0010s11610.1	FLAVIN-BINDING KELCH DOMAIN F BOX family protein
POPTR_0010s11960.1	Poyun16364	3694.POPTR_0010s11960.1	In the C-terminal section; belongs to the pectinesterase family
POPTR_0010s21240.1	Poyun17292	3694.POPTR_0010s21240.1	Dof zinc finger protein dof3.6 isoform x2; F-box family protein
POPTR_0003s10680.1	Poyun18840	3694.POPTR_0003s10680.1	Leucine-rich repeat receptor-like protein kinase tdr; Uncharacterized protein
POPTR_0003s19570.1	Poyun19699	3694.POPTR_0003s19570.1	Uncharacterized protein loc7460241 isoform x1; LAF1 ISOFORM 1 family protein
POPTR_0011s14970.1	Poyun20163	3694.POPTR_0011s14970.1	Kinesin-like protein kin-14e isoform x1; Belongs to the TRAFAC class myosin-kinesin ATPase superfamily. Kinesin family
POPTR_0011s11770.1	Poyun20462	3694.POPTR_0011s11770.1	Squamosa promoter-binding-like protein 4; Uncharacterized protein
POPTR_0008s05520.1	Poyun22076	3694.POPTR_0008s05520.1	Dof zinc finger protein dof3.6 isoform x2; F-box family protein
POPTR_0008s13460.1	Poyun22909	3694.POPTR_0008s13460.1	FLAVIN-BINDING KELCH DOMAIN F BOX family protein
POPTR_0008s20720.1	Poyun23579	3694.POPTR_0008s20720.1	Basic helix-loop-helix family protein
POPTR_0013s08530.1	Poyun24851	3694.POPTR_0013s08530.1	Receptor-like protein clavata2; Clavata 2 family protein
POPTR_0014s15500.1	Poyun26086	3694.POPTR_0014s15500.1	Uncharacterized protein loc7468518; Uncharacterized protein
POPTR_0014s06470.1	Poyun26951	3694.POPTR_0014s06470.1	Uncharacterized protein loc7464857 isoform x1; Uncharacterized protein
POPTR_0014s02540.1	Poyun27296	3694.POPTR_0014s02540.1	Homeobox-leucine zipper transcription factor family protein; WOX4 protein [source:UniProtKB/TrEMBL;Acc:A0AAU0_POPTR]
POPTR_0007s02820.1	Poyun29142	3694.POPTR_0007s02820.1	-----
POPTR_0114s00220.1	Poyun29809	3694.POPTR_0114s00220.1	-----
POPTR_0007s10060.1	Poyun29862	3694.POPTR_0007s10060.1	Uncharacterized protein; Belongs to the NPH3 family
POPTR_0015s08810.1	Poyun31130	3694.POPTR_0015s08810.1	Dof zinc finger protein dof5.6; F-box family protein
POPTR_0017s08160.1	Poyun32382	3694.POPTR_0017s08160.1	Transcription factor fama isoform x1; Uncharacterized protein
POPTR_0018s08280.1	Poyun33901	3694.POPTR_0018s08280.1	-----
POPTR_0018s07100.1	Poyun34125	3694.POPTR_0018s07100.1	Uncharacterized protein; OBP3-RESPONSIVE GENE 4 family protein
POPTR_0018s08870.1	Poyun34248	3694.POPTR_0018s08870.1	Continuous vascular ring family protein
POPTR_0012s08280.1	Poyun37101	3694.POPTR_0012s08280.1	Dof zinc finger protein dof5.6; F-box family protein
POPTR_0009s03490.1	Poyun38101	3694.POPTR_0009s03490.1	Dof zinc finger protein dof2.2 isoform x1; F-box family protein
POPTR_0007s11620.1	Poyun14043	3694.POPTR_0007s11620.1	Dof zinc finger protein dof1.1 isoform x1; F-box family protein
POPTR_0010s06070.1	Poyun15770	3694.POPTR_0010s06070.1	-----
POPTR_0010s15410.1	Poyun16707	3694.POPTR_0010s15410.1	Universal stress family protein
POPTR_0018s11910.1	Poyun34522	3694.POPTR_0018s11910.1	Apolipoprotein d and lipocalin family protein; Uncharacterized protein; Belongs to the calycin superfamily. Lipocalin family
POPTR_0019s04090.1	Poyun07643	3694.POPTR_0019s04090.1	Protein ilityhia isoform x1; Uncharacterized protein
POPTR_0019s04100.1	Poyun27827	3694.POPTR_0019s04100.1	Predicted protein
