# Supplementary material for: Function and Characteristic Analysis of Candidate PEAR Proteins in Populus yunnanensis
Source: Int J Mol Sci. 2023 Aug 23;24(17):13101. doi: 10.3390/ijms241713101 (PMC10488302; doi:10.3390/ijms241713101)
Supplement: Supplementary file 1 [file ijms-24-13101-s001.zip › Table S7 The primer sequences used in the study.xlsx]

## Sheet: Primers for qRT-PCR
Table S. The primers used in this study
Primers for qRT-PCR
Genes	Sequences (5'-3')
Poyun06788F	AGAAGGTACTGGACTAGAGGAGGTG
Poyun06788R	CAGAAGCAAATTCAGTATGATGGT
Poyun17292F	CCAGCCTCGCCACTTTT
Poyun17292R	TTGAGCTAGACCCAGCTTTAA
Poyun02469F	TCAGCCCCGCCACTTTT
Poyun02469R	TGTTTCCCTCGCCGAAT
Poyun22076F	CAAGATGTCAATCACCAAATACC
Poyun22076R	GATGCAACGGTGGCAAA
Poyun38101F	CGGCGATACTGGACTAGAGG
Poyun38101R	TGTAAAGAGGTCACGAAGGGA
Poyun13505F	AACGTGCTGCGGTTTCG
Poyun13505R	CGCTTCAGGCTTTCCATC
Poyun13901F	TCAAGTGACTCCAGTGGCTCC
Poyun13901R	CCGAAGTAAGCGGATAACTAAAC
Poyun29809F	CAAGTGACTCCAAAGACTCCAG
Poyun29809R	AAAACCCACTAGCAACCGA
Poyun21037F	GGTGGTGGATGTAGAAAGAACA
Poyun21037R	GGAGATCGTGATACCCAGAAA
Poyun14043F	GCCGCCGATATTGGACT
Poyun14043R	TTTTGGGTGGCTCTTAGCA
Primers for plasmid construction of pGBKT7
Poyun06788F-SS	TCC CCCGGG ATGGATTTTTCTTCCATCCCAG
Poyun06788R-SS	GC GTCGAC GAAGGATCTGTCCATGAAGTAC
06402F-SS	TCC CCCGGG ATGGTCGCTGGTGGGGC
06402R-SS	GC GTCGAC ATGCTCATTCTTAACACGTGCTT
35480F-SS	TCC CCCGGG ATGGTTACTGGTGGGGGCC
35480R-SS	GC GTCGAC ATGCTCATGCTTAACACGTG
05546F-BD-SS	TCC CCCGGG ATGTCCGGCGGCGCTAAA
05546R-BD-SS	GC GTCGAC CACACCAGGAGGCACTTCAG
07932F-BD-SS	TCC CCCGGG ATGTCGAATTCTCAAGCACAA
07932R-BD-SS	GC GTCGAC TCCAGCAGTCGTGTTAGTAC
35668F-BD-SS	TCC CCCGGG CATATG ATGTCCGGCGGCGCTAAA
35668R-BD-SS	GC GTCGAC TAGAGTTTGTGTCCTAGGAGTTG
12575F-BD-HBamHI	AGGCCGAATTCCCGG GGATCC ATGGCGAACGCCAGCGAA
12575R-BD-HBamHI	CCGCTGCAGGTCGAC GGATCC TGAGATACGATCAACCCACAAT
39374F-BD-HBamHI	AGGCCGAATTCCCGG GGATCC ATGTCGAACTCACAAGCACC
39374R-BD-HBamHI	CCGCTGCAGGTCGAC GGATCC CCCGGCAGTAGTGTTAGCA
Primers for plasmid construction of pGADT7
22909F-HNdeI	GTACCAGATTACGCT CATATG ATGGCATTTTGGGAAATGAAG
22909R-HNdeI	ACTGGCCTCCATGGC CATATG TGGTTCTGAGTCTTGCCTG
34335F-HNdeI	GTACCAGATTACGCT CATATG ATGGAGTGGGATAGCGATTC
34335R-HNdeI	ACTGGCCTCCATGGC CATATG GGTGGCTGAACTTGCCAAAG
05546F-HNdeI	GTACCAGATTACGCT CATATG ATGTCCGGCGGCGCTAAA
05546R-HNdeI	ACTGGCCTCCATGGC CATATG CACACCAGGAGGCACTTCAG
07932F-HNdeI	GTACCAGATTACGCT CATATG ATGTCGAATTCTCAAGCACAA
07932R-HNdeI	ACTGGCCTCCATGGC CATATG TCCAGCAGTCGTGTTAGTAC
12575F-HNdeI	GTACCAGATTACGCT CATATG ATGGCGAACGCCAGCGAA
12575R-HNdeI	ACTGGCCTCCATGGC CATATG TGAGATACGATCAACCCACAAT
15034F-HNdeI	GTACCAGATTACGCT CATATG ATGGCCGATTTCCAATCCTC
15034R-HNdeI	ACTGGCCTCCATGGC CATATG AGTCAGTCCTGGGCCATTTT
35668F-HNdeI	GTACCAGATTACGCT CATATG ATGTCCGGCGGCGCTAAA
35668R-HNdeIN	ACTGGCCTCCATGGC CATATG TAGAGTTTGTGTCCTAGGAGTTG
39374F-HNdeI	GTACCAGATTACGCT CATATG ATGTCGAACTCACAAGCACC
39374R-HNdeIN	ACTGGCCTCCATGGC CATATG CCCGGCAGTAGTGTTAGCA
16329F-HSacI	GATACGGGATCCATC GAGCTC ATGTCAAAACCACAAGAAGAAG
16329R-HSacI	ATTCATCTGCAGCTC GAGCTC CCGACATATGGACAGCT
00317F-HSacI	GATACGGGATCCATC GAGCTC ATGAGTCCAGCTGCTCTGAA
00317R-HSacI	ATTCATCTGCAGCTC GAGCTC GGAGTCAGACTGCTCAGATT
06788F-AD-HNdeI	GTACCAGATTACGCT CATATG ATGGATTTTTCTTCCATCCCAG
06788R-AD-HNdeI	ACTGGCCTCCATGGC CATATG GAAGGATCTGTCCATGAAGTAC
06402F-AD-HNdeI	GTACCAGATTACGCT CATATG ATGGTCGCTGGTGGGGC
06402R-AD-HNdeI	ACTGGCCTCCATGGC CATATG ATGCTCATTCTTAACACGTGCTT
35480F-AD-HNdeI	GTACCAGATTACGCT CATATG ATGGTTACTGGTGGGGGCC
35480R-AD-HNdeI	ACTGGCCTCCATGGC CATATG ATGCTCATGCTTAACACGTG
Primers for plasmid construction of pAbAi
15034F-AbAi-KpnI	GG GGTACC acctgatgtgatgatattttact
15034R-AbAi-SalI	GC GTCGAC cacaagggtaaactactaatg
22909F-AbAi-KpnI	GG GGTACC tgaataaggcatctctcgta
22909R-AbAi-SalI	GC GTCGAC cgatttctctttcctttaatgt
34335F-AbAi-KpnI	GG GGTACC ctcaattcgattttctcggt
34335R-AbAi-SalI	GC GTCGAC tggaaaaaatctgggggctt
34335F-AbAi-KpnI	GG GGTACC cgaaccaaatttcaggttcac
34335R-AbAi-SalI	GC GTCGAC actttctgcttttgttttgcc
